# Supplementary material for: Therapeutic Potential of Specific Lacticaseibacillus rhamnosus Strains for DNCB-Induced Atopic Dermatitis in Mice
Source: Nutrients. 2026 Apr 23;18(9):1335. doi: 10.3390/nu18091335 (PMC13164683; doi:10.3390/nu18091335)
Supplement: Supplementary file 1 [file nutrients-18-01335-s001.zip]

Archive with 1 entries (1 files):
- nutrients-4208382-supplementary.pdf
